# Supplementary material for: Health-related quality of life and its predictors among epilepsy patients in Ethiopia: Systematic review and meta-analysis
Source: PLoS One. 2025 Jun 3;20(6):e0324363. doi: 10.1371/journal.pone.0324363 (PMC12132937; doi:10.1371/journal.pone.0324363)
Supplement: S2 File — (XLSX) [file pone.0324363.s002.xlsx]

## Sheet: S2 File
ID	Publication Year	region	Yearpub	Author	study design	Model	n	mean	meanproportion	standardized mean	standardized mean	sep	sd	SD	response rate	mean age	sampling technique	r(Pwo)	Measuring Tool	Factors	AOR	UBCI	LBCI	logOR	SelogOR	logodds	Selogodds
1	2019	Oromia,Ethiopia	2020	Abadiga et al.,2019	crossectional	Linear	392	60.47	0.6047	0.548612	55	0.124723	23.07	23.07	97.5	30.7 ±10.04	SRS	180	WHOQOL-BREF
2	2020	Oromia,Ethiopia	2020	Tefera, G. M.,2020	crossectional	Linear	121	56.42	0.5642	0.508112	51	0.409803	10.96.	10.96.	100		SRS	30	WHOQOL-BREF
3	2014	Oromia,Ethiopia	2020	Tegegne, M.T.,2014	crossectional	Logistic	415	56.36	0.5636	0.507512	51	0.119503	13.37	13.37	98		SRS	190	WHOQOL-BREF
4	2022	Amhara, Ethiopia	2021	Minwuyelet F, et al.,2022	crossectional	logistic	402	53.47	0.5347	0.478612	48	0.124078	18.42	18.42	96.5		SRS	192	WHOQOL-BREF
5	2022	Amhara, Ethiopia	2021	Stotaw et al.,2022	crossectional	Linear	384	51.98	0.5198	0.463712	46	0.130106	10.08	10.08	99.7		SRS	207	WHOQOL-BREF
6	2020	Amhara, Ethiopia	2020	Addis, B., et al.,2020	crossectional	Linear	370	55.81	0.5581	0.502012	50	0.13422	14	14	98.4	29.64 (11.09) years	conscutive s	206	QOLIE-31
7	2018	Tigray,Ethiopia	2020	Gebre, A.K., et al.,2020	crossectional	Linear	175	77.97	0.7797	0.723612	72	0.236828	20.78	20.78	100	29 .36 ± (12. 77) years	SRS	124	QOLIE-31
8	2022	Amhara, Ethiopia	2021	Minyihun,A.,et al.,2022	crossectional	Linear	96	79.14	0.7914	0.735312	74	0.423237	25.46	25.46	97.96	28.9 years	simple random	47	QOLIE-31
9	2022	Amhara, Ethiopia	2021	Guday, E., et al.,2022	crossectional	Linear	462	57.2	0.572	0.515912	52	0.107097	12.3	12.3	98		SRS	263	WHOQOL-BREF
10	2021	Amhara, Ethiopia	2021	Kassie AM, et al.,2021	crossectional	Linear	395	58.48	0.5848	0.528712	53	0.124748	21.22	21.22	98.5	32.39 ±10.71	SRS	196	WHOQOL-BREF
11	2021	Adiss Ababa, Ethiopia	2021	Mesafint et al.,2021	crossectional	Linear	439	61	0.61	0.553912	55	0.111105	11.6	11.6	98.2	34 (±SD=10)	SRS	175	QOLIE-10p
12	2020	Amhara, Ethiopia	2020	Muche, E.A., et al.,2020	crossectional	Linear	354	19.85	0.1985	0.142412	14	0.112675	6.91	6.91	99.4	29.1 ± 11.7 y	SRS	160	QOLIE-10p
13	2021	Sothern, Ethiopia	2021	Tsigebrhan R et al.,2021	crossectional	Linear	237	69.7	0.697	0.640912	64	0.193905	19.3	19.3	96.3		SRS		QOLIE-10p
14	2019	Oromia,Ethiopia	2020	Wudu Yesuf.,2019	crossectional	Linear	340	55.6	0.556	0.499912	50	0.146134	20.9	20.9	98.3		SRS		QOLIE-31
15	2018	Oromia,Ethiopia	2020	Hailu, D.S.E.,2018	crossectional	Linear	304	59.8	0.598	0.541912	54	0.161284	20	20	96.8		SRS	151	QOLIE-31
16	2023	Sothern, Ethiopia	2021	Alemu, A., et al.,2023	crossectional	logistic	423	56.2	0.562	0.562	56	0.117291	10.02	10.02	100				WHOQOL-BREF
														16.0257

## Sheet: stigma
ID	Publication Year	study design	Model	sample size	over all mean score	sep	SD	response rate	mean age	sampling technique	r(Pwo)	Measuring Tool	Factors	B(95%CI)	UBCI	LBCI	logOR	SelogOR	logodds	Selogodds
1	2019	crossectional	Linear	392	60.47	0.124723	23.07	97.5	30.7 ±10.04	SRS	180	WHOQOL-BREF		-9.73
2	2020	crossectional	Linear	121	56.42	0.409803	10.96.	100		SRS	30	WHOQOL-BREF
3	2014	crossectional	Logistic	415	56.36	0.119503	13.37	98		SRS	190	WHOQOL-BREF		2.14	3.67	1.24
4	2022	crossectional	logistic	402	53.47	0.124078	18.42	96.5		SRS	192	WHOQOL-BREF
5	2022	crossectional	Logistic	384	51.98	0.130106	10.08	99.7		SRS	207	WHOQOL-BREF
6	2020	crossectional	Linear	370	55.81	0.13422	14	98.4	29.64 (11.09) years	conscutive s	206	QOLIE-31		-0.47	-0.31	-0.64
7	2018	crossectional	Linear	175	77.97	0.236828	20.78	100	29 .36 ± (12. 77) years	SRS	124	QOLIE-31
8	2022	crossectional	Linear	96	79.14	0.423237	25.46	97.96	28.9 years	simple random	47	QOLIE-31
9	2022	crossectional	Linear	462	57.2	0.107097	12.3	98		SRS	263	WHOQOL-BREF
11	2021	crossectional	Linear	395	58.48	0.124748	21.22	98.5	32.39 ±10.71	SRS	196	WHOQOL-BREF
12	2021	crossectional	Linear	439	61	0.111105	11.6	98.2	34 (±SD=10)	SRS	175	QOLIE-10p		-2.13	-1.3	-2.29
13	2020	crossectional	Linear	354	19.85	0.112675	6.91	99.4	29.1 ± 11.7 y	SRS	160	QOLIE-10p
14	2021	crossectional	Linear	237	69.7	0.193905	19.3	96.3		SRS		QOLIE-10p		-5.26	-14.11	3.58
15	2019	crossectional	Linear	340	55.6	0.146134	20.9	98.3		SRS		QOLIE-31		-20.8	-15.9	-25.7
16	2018	crossectional	Linear	304	59.8	0.161284	20	96.8		SRS	151	QOLIE-31		-5.37	-0.91	-9.84

## Sheet: genderf
ID	Publication Year	Author	Region	study design	Model	sample size	over all mean score	sep	SD	response rate	inclusion	mean age	sampling technique	r(Pwo)	Measuring Tool	Factors	B(95%CI)	UBCI	LBCI	logOR	SelogOR	logodds	Selogodds
2	2020	Tefera et al.	Oromia,Ethiopia	crossectional	Linear	121	56.42	0.409803	10.96.	100	>=18 years		SRS	30	WHOQOL-BREF		-0.78	1.29	-2.86
4	2022	Minwuyelet F, et al.	Amhara, Ethiopia	crossectional	logistic	402	53.47	0.124078	18.42	96.5	>=18 years		SRS	192	WHOQOL-BREF		1.25	2.12	0.73
6	2020	Banchlay Addis	Amhara, Ethiopia	crossectional	Linear	370	55.81	0.13422	14	98.4	>=18 years	29.64 (11.09) years	conscutive s	206	QOLIE-31		-0.18	2.7	-3.06
11	2021	Kassie AM, et al.	Amhara, Ethiopia	crossectional	Linear	395	58.48	0.124748	21.22	98.5	>=18 years	32.39 ±10.71	SRS	196	WHOQOL-BREF		0.23	2.44	0.12
14	2021	Tsigebrhan R et al.	Sothern, Ethiopia	crossectional	Linear	237	69.7	0.193905	19.3	96.3	>=18 years		SRS		QOLIE-10p		-0.61	6.28	-7.5
15	2019	Wudu Yesuf	Oromia,Ethiopia	crossectional	Linear	340	55.6	0.146134	20.9	98.3	>=18 years		SRS		QOLIE-31		-2.5	1.97	-6.96
16	2018	Daniel Shiferaw et al	Oromia,Ethiopia	crossectional	Linear	304	59.8	0.161284	20	96.8	>=18 years		SRS	151	QOLIE-31

## Sheet: resident
ID	Publication Year	Author	Region	study design	Model	sample size	over all mean score	sep	SD	response rate	inclusion	mean age	sampling technique	r(Pwo)	Measuring Tool	Factors	B(95%CI)	UBCI	LBCI	logOR	SelogOR	logodds	Selogodds
1	2019	Abadiga et al.	Oromia,Ethiopia	crossectional	Linear	392	60.47	0.124723	23.07	97.5	>=18 years	30.7 ±10.04	SRS	180	WHOQOL-BREF		8.7
2	2020	Tefera et al.	Oromia,Ethiopia	crossectional	Linear	121	56.42	0.409803	10.96.	100	>=18 years		SRS	30	WHOQOL-BREF		-3.28	-0.28	-6.28
5	2022	Stotaw et al.	Amhara, Ethiopia	crossectional	Logistic	384	51.98	0.130106	10.08	99.7	>=18 years		SRS	207	WHOQOL-BREF		7.07	14.01	3.78
6	2020	Banchlay Addis	Amhara, Ethiopia	crossectional	Linear	370	55.81	0.13422	14	98.4	>=18 years	29.64 (11.09) years	conscutive s	206	QOLIE-31		1.35	4.22	-1.5
15	2019	Wudu Yesuf	Oromia,Ethiopia	crossectional	Linear	340	55.6	0.146134	20.9	98.3	>=18 years		SRS		QOLIE-31		11.5	15.8	7.1

## Sheet: seizure frequency
ID	Publication Year	Author	Region	study design	Model	sample size	over all mean score	sep	SD	response rate	inclusion	mean age	sampling technique	r(Pwo)	Measuring Tool	Factors	B(95%CI)	UBCI	LBCI	logOR	SelogOR	logodds	Selogodds
12	2021	Mesafint et al.	Adiss Ababa, Ethiopia	crossectional	Linear	439	61	0.111105	11.6	98.2	>=18 years	34 (±SD=10)	SRS	175	QOLIE-10p		-3.16	-2.04	-4.27
14	2021	Tsigebrhan R et al.	Sothern, Ethiopia	crossectional	Linear	237	69.7	0.193905	19.3	96.3	>=18 years		SRS		QOLIE-10p		-1.92	-1.02	-2.83

## Sheet: AED adherence
ID	Publication Year	Author	Region	study design	Model	sample size	over all mean score	sep	SD	response rate	inclusion	mean age	sampling technique	r(Pwo)	Measuring Tool	Factors	B(95%CI)	UBCI	LBCI	logOR	SelogOR	logodds	Selogodds
11	2021	Kassie AM, et al.	Amhara, Ethiopia	crossectional	Linear	395	58.48	0.124748	21.22	98.5	>=18 years	32.39 ±10.71	SRS	196	WHOQOL-BREF		-0.09	-0.06	-0.14
12	2021	Mesafint et al.	Adiss Ababa, Ethiopia	crossectional	Linear	439	61	0.111105	11.6	98.2	>=18 years	34 (±SD=10)	SRS	175	QOLIE-10p		1.24	1.3	1.1

## Sheet: AED side effect
ID	Publication Year	Author	Region	study design	Model	sample size	over all mean score	sep	SD	response rate	inclusion	mean age	sampling technique	r(Pwo)	Measuring Tool	Factors	B(95%CI)	UBCI	LBCI	logOR	SelogOR	logodds	Selogodds
1	2019	Abadiga et al.	Oromia,Ethiopia	crossectional	Linear	392	60.47	0.124723	23.07	97.5	>=18 years	30.7 ±10.04	SRS	180	WHOQOL-BREF		-10.86
3	2014	Minale Tareke Tegegne et al	Oromia,Ethiopia	crossectional	Logistic	415	56.36	0.119503	13.37	98	>=18 years		SRS	190	WHOQOL-BREF		1.12	2.01	0.63
5	2022	Stotaw et al.	Amhara, Ethiopia	crossectional	Logistic	384	51.98	0.130106	10.08	99.7	>=18 years		SRS	207	WHOQOL-BREF		1.37	2.32	0.81
6	2020	Banchlay Addis	Amhara, Ethiopia	crossectional	Linear	370	55.81	0.13422	14	98.4	>=18 years	29.64 (11.09) years	conscutive s	206	QOLIE-31		-4.13	-1.48	-6.78
12	2021	Mesafint et al.	Adiss Ababa, Ethiopia	crossectional	Linear	439	61	0.111105	11.6	98.2	>=18 years	34 (±SD=10)	SRS	175	QOLIE-10p		-0.32	-0.26	-0.38

## Sheet: Anxiety 
ID	Publication Year	Author	Region	study design	Model	sample size	over all mean score	sep	SD	response rate	inclusion	mean age	sampling technique	r(Pwo)	Measuring Tool	Factors	B(95%CI)	UBCI	LBCI	logOR	SelogOR	logodds	Selogodds
1	2019	Abadiga et al.	Oromia,Ethiopia	crossectional	Linear	392	60.47	0.124723	23.07	97.5	>=18 years	30.7 ±10.04	SRS	180	WHOQOL-BREF		-12.99
3	2014	Minale Tareke Tegegne et al	Oromia,Ethiopia	crossectional	Logistic	415	56.36	0.119503	13.37	98	>=18 years		SRS	190	WHOQOL-BREF		4.49	8.44	2.39
5	2022	Stotaw et al.	Amhara, Ethiopia	crossectional	Logistic	384	51.98	0.130106	10.08	99.7	>=18 years		SRS	207	WHOQOL-BREF		3.63	49.38	2.55
6	2020	Banchlay Addis	Amhara, Ethiopia	crossectional	Linear	370	55.81	0.13422	14	98.4	>=18 years	29.64 (11.09) years	conscutive s	206	QOLIE-31		-0.7	-0.34	-1.05
12	2021	Mesafint et al.	Adiss Ababa, Ethiopia	crossectional	Linear	439	61	0.111105	11.6	98.2	>=18 years	34 (±SD=10)	SRS	175	QOLIE-10p		-1.91	-0.86	-2.95
15	2019	Wudu Yesuf	Oromia,Ethiopia	crossectional	Linear	340	55.6	0.146134	20.9	98.3	>=18 years		SRS		QOLIE-31		-6.79	-4.32	-9.26

## Sheet: Depression
ID	Publication Year	Author	Region	study design	Model	sample size	over all mean score	sep	SD	response rate	inclusion	mean age	sampling technique	r(Pwo)	Measuring Tool	Factors	B(95%CI)	UBCI	LBCI	logOR	SelogOR	logodds	Selogodds
3	2014	Minale Tareke Tegegne et al	Oromia,Ethiopia	crossectional	Logistic	415	56.36	0.119503	13.37	98	>=18 years		SRS	190	WHOQOL-BREF		9.62	19.05	4.86
5	2022	Stotaw et al.	Amhara, Ethiopia	crossectional	Logistic	384	51.98	0.130106	10.08	99.7	>=18 years		SRS	207	WHOQOL-BREF		3.85	6.82	2.16
6	2020	Banchlay Addis	Amhara, Ethiopia	crossectional	Linear	370	55.81	0.13422	14	98.4	>=18 years	29.64 (11.09) years	conscutive s	206	QOLIE-31		-0.94	0.65	-1.23
12	2021	Mesafint et al.	Adiss Ababa, Ethiopia	crossectional	Linear	439	61	0.111105	11.6	98.2	>=18 years	34 (±SD=10)	SRS	175	WHOQOL-BREF		-3.59	-2.52	-4.67
15	2019	Wudu Yesuf	Oromia,Ethiopia	crossectional	Linear	340	55.6	0.146134	20.9	98.3	>=18 years		SRS		QOLIE-31		-7.36	-4.55	-10.16

## Sheet: poorsocial support
ID	Publication Year	study design	Model	sample size	over all mean score	sep	SD	response rate	mean age	sampling technique	r(Pwo)	Measuring Tool	Factors	B(95%CI)	UBCI	LBCI	logOR	SelogOR	logodds	Selogodds
6	2020	crossectional	Linear	370	55.81	0.13422	14	98.4	29.64 (11.09) years	conscutive s	206	QOLIE-31		0.59	0.98	0.21
12	2021	crossectional	Linear	439	61	0.111105	11.6	98.2	34 (±SD=10)	SRS	175	WHOQOL-BREF		-2.51	-1.4	-3.62
14	2021	crossectional	Linear	237	69.7	0.193905	19.3	96.3		SRS		QOLIE-10p		-9.66	-2.81	-16.52
15	2019	crossectional	Linear	340	55.6	0.146134	20.9	98.3		SRS		QOLIE-31		0.34	0.4	0.27

[truncated: 12 more sheets: comorbidity, WHOQoL-Physical, Psychological, Social, envi-domain, QoLIE-31-sesure, OverallQOL, Emotional, Energy-fatigue, Cognitive fun, medication effect, social function]
