# Supplementary material for: Health-related quality of life and its predictors among epilepsy patients in Ethiopia: Systematic review and meta-analysis
Source: PLoS One. 2025 Jun 3;20(6):e0324363. doi: 10.1371/journal.pone.0324363 (PMC12132937; doi:10.1371/journal.pone.0324363)
Supplement: S3 File — (ZIP) [file pone.0324363.s003.zip › Epilepsy extracted data.xlsx]

## Sheet: epilepsy extracted data
ID	Publication Year	Author	Region	study design	Model	sample size	over all mean score	sep	SD	response rate	inclusion	mean age	sampling technique	r(Pwo)	Measuring Tool	Factors	AOR	UBCI	LBCI	logOR	SelogOR	logodds	Selogodds
1	2019	Abadiga et al.	Oromia,Ethiopia	crossectional	Linear	392	60.47	0.124723	23.07	97.5	>=18 years	30.7 ±10.04	SRS	180	WHOQOL-BREF
2	2020	Tefera et al.	Oromia,Ethiopia	crossectional	Linear	121	56.42	0.409803	10.96.	100	>=18 years		SRS	30	WHOQOL-BREF
3	2014	Minale Tareke Tegegne et al	Oromia,Ethiopia	crossectional	Logistic	415	56.36	0.119503	13.37	98	>=18 years		SRS	190	WHOQOL-BREF
4	2022	Minwuyelet F, et al.	Amhara, Ethiopia	crossectional	logistic	402	53.47	0.124078	18.42	96.5	>=18 years		SRS	192	WHOQOL-BREF
5	2022	Stotaw et al.	Amhara, Ethiopia	crossectional	Linear	384	51.98	0.130106	10.08	99.7	>=18 years		SRS	207	WHOQOL-BREF
6	2020	Banchlay Addis	Amhara, Ethiopia	crossectional	Linear	370	55.81	0.13422	14	98.4	>=18 years	29.64 (11.09) years	conscutive s	206	QOLIE-31
7	2018	Abadi Kahsu Gebre	Mekelle,Ethiopia	crossectional	Linear	175	77.97	0.236828	20.78	100	>=18 years	29 .36 ± (12. 77) years	SRS	124	QOLIE-31
8	2022	Yonas Teshome	Amhara, Ethiopia	crossectional	Linear	96	79.14	0.423237	25.46	97.96	>=18 years	28.9 years	simple random	47	QOLIE-31
9	2022	Esubalew Guday	Amhara, Ethiopia	crossectional	Linear	462	57.2	0.107097	12.3	98	>=18 years		SRS	263	WHOQOL-BREF
11	2021	Kassie AM, et al.	Amhara, Ethiopia	crossectional	Linear	395	58.48	0.124748	21.22	98.5	>=18 years	32.39 ±10.71	SRS	196	WHOQOL-BREF
12	2021	Mesafint et al.	Adiss Ababa, Ethiopia	crossectional	Linear	439	61	0.111105	11.6	98.2	>=18 years	34 (±SD=10)	SRS	175	QOLIE-10p
13	2020	Muche et al.	Amhara, Ethiopia	crossectional	Linear	354	19.85	0.112675	6.91	99.4	>=18 years	29.1 ± 11.7 y	SRS	160	QOLIE-10p
14	2021	Tsigebrhan R et al.	Sothern, Ethiopia	crossectional	Linear	237	69.7	0.193905	19.3	96.3	>=18 years		SRS		QOLIE-10p
15	2019	Wudu Yesuf	Oromia,Ethiopia	crossectional	Linear	340	55.6	0.146134	20.9	98.3	>=18 years		SRS		QOLIE-31
16	2018	Daniel Shiferaw et al	Oromia,Ethiopia	crossectional	Linear	304	59.8	0.161284	20	96.8	>=18 years		SRS	151	QOLIE-31

## Sheet: food
ID	Publication Year	Author	Region	study design	sample size	response rate	inclusion	population	sampling technique	prevalence	logp	r(Pwo)	oddsp	sep	logodds	Selogoddsp	Measuring Tool	scale	AOR	UBCI	LBCI	logOR	SelogOR	logodds	Selogodds
1	2016	Motbainor et al.	Amhara Region	Crossectional	3964	96.45	Household	Community	SR	55.3		1172
2	2014	Misgina Asmelash	Tigray Region	Crossectional	86	100	Household	Community	SR	68.8		39
3	2014	Tewodros Tefera	Southern Region	Crossectional	130	100	Household	Community	SR	61.5		50
4	2022	A. Bahiru et al.	Southern Region	Crossectional	143	100	Household	Community	SRS*	70.6		42
5	2019	Mota et al	Southern Region	Crossectional	155	100	Household	Community	SR	71.6		44
6	2017	Tadesse Tantu et al	Southern Region	Crossectional	609	100	Household	Urban	multistage	37.6		380
7	2017	Shone et al	Southern Region	Crossectional	779	100	Household	Community	SR	38.1		482
8	2017	Tibebu Aragie* , Sisay Genanu	Amhara Region	Crossectional	335	100	Household	Community	multistage	42.4		193
9	2018	Moroda et al	Oromia Region	Crossectional	397	100	Household	Community	SRS	29.7		279
10	2022	Achenef Motbainor	Amhara Region	Crossectional	324	100	Household	Community	SR	38.1		201
11	2020	Ayele et al	Amhara Region	Crossectional	504	100	Household	Community	multistage	74.4		129
12	2017	Alemu et al	Amhara Region	Crossectional	3108	100	Household	Community	multistage	65.3		1078
13	2022	Muche M, Tolossa D.	Oromia Region	Crossectional	370	100	Household	Community	SR	56.8		160
14	2014	Ferede G	Benishangul-Gumuz Regional	Crossectional	150	100	Household	Community	SR	64		54
15	2014	Endale et al	Amhara Region	Crossectional	836	100	Household	Community	multistage	70.7		245

## Sheet: depression M 
ID	Publication Year	Author	Region	study design	sample size	inclusion	sampling technique	Mprevalence	logp	r(Pwo)	oddsp	sep	logodds	Selogoddsp	Measuring Tool	scale	AOR	UBCI	LBCI	logOR	SelogOR	logodds	Selogodds
1	2018	Mirkena et al.	Oromia	Crossectional	440	>=60 years		38		273					GDS 15
2	2023	Mulugeta et al.	Southern	Crossectional	324	>=60 years		40.1		194					GDS 15
3	2020	H. Amha et al.	Amhara	Crossectional	400	>=60 years		32		272					GDS 15
4	2021	Mulat et al.	Amhara	Crossectional	463	>=60 years		36.1		296					GDS 15
5	2021	Jemal et al.	Amhara	Crossectional	422	>=60 years		54		194					GDS 15
6	2021	Jemal et al.	Oromia	Crossectional	201	>=60 years		64.3		75					GDS 15
7	2021	Yimer et al.	Oromia	Crossectional	262	>=60 years		23.3		201					GDS 15
8	2016	Girma et al	Harar	Crossectional	213	>=60 years		40		128

## Sheet: depression F
ID	Publication Year	Author	Region	study design	sample size	inclusion	sampling technique	Fprevalence	logp	r(Pwo)	oddsp	sep	Tool	Selogoddsp	Measuring Tool	scale	AOR	UBCI	LBCI	logOR	SelogOR	logodds	Selogodds
1	2018	Mirkena et al	Oromia	Crossectional	360	>=60 years		46		193			GDS 15
2	2023	Mulugeata et al	Southern	Crossectional	296	>=60 years		64.5		105			GDS 15
3	2020	H. Amha et al.	Amhara	Crossectional	413	>=60 years		59.3		168			GDS 15
4	2021	Mulat et al	Amhara	Crossectional	478	>=60 years		53.8		221			GDS 15
5	2021	Jemal et al.	Amhara	Crossectional	400	>=60 years		55		180			GDS 15
6						>=60 years		73.4		53			GDS 15
7	2021	Yimer et al				>=60 years							GDS 15
8	2016	Girma et al.	Harar	Crossectional	131	>=60 years		10		118			GDS 15

## Sheet: stigma
ID	Publication Year	Author	Region	study design	Model	sample size	over all mean score	sep	SD	response rate	inclusion	mean age	sampling technique	r(Pwo)	Measuring Tool	Factors	B(95%CI)	UBCI	LBCI	logOR	SelogOR	logodds	Selogodds
1	2019	Abadiga et al.	Oromia,Ethiopia	crossectional	Linear	392	60.47	0.124723	23.07	97.5	>=18 years	30.7 ±10.04	SRS	180	WHOQOL-BREF		-9.73
2	2020	Tefera et al.	Oromia,Ethiopia	crossectional	Linear	121	56.42	0.409803	10.96.	100	>=18 years		SRS	30	WHOQOL-BREF
3	2014	Minale Tareke Tegegne et al	Oromia,Ethiopia	crossectional	Logistic	415	56.36	0.119503	13.37	98	>=18 years		SRS	190	WHOQOL-BREF		2.14	3.67	1.24
4	2022	Minwuyelet F, et al.	Amhara, Ethiopia	crossectional	logistic	402	53.47	0.124078	18.42	96.5	>=18 years		SRS	192	WHOQOL-BREF
5	2022	Stotaw et al.	Amhara, Ethiopia	crossectional	Logistic	384	51.98	0.130106	10.08	99.7	>=18 years		SRS	207	WHOQOL-BREF
6	2020	Banchlay Addis	Amhara, Ethiopia	crossectional	Linear	370	55.81	0.13422	14	98.4	>=18 years	29.64 (11.09) years	conscutive s	206	QOLIE-31		-0.47	-0.31	-0.64
7	2018	Abadi Kahsu Gebre	Tigray,Ethiopia	crossectional	Linear	175	77.97	0.236828	20.78	100	>=18 years	29 .36 ± (12. 77) years	SRS	124	QOLIE-31
8	2022	Yonas Teshome	Amhara, Ethiopia	crossectional	Linear	96	79.14	0.423237	25.46	97.96	>=18 years	28.9 years	simple random	47	QOLIE-31
9	2022	Esubalew Guday	Amhara, Ethiopia	crossectional	Linear	462	57.2	0.107097	12.3	98	>=18 years		SRS	263	WHOQOL-BREF
11	2021	Kassie AM, et al.	Amhara, Ethiopia	crossectional	Linear	395	58.48	0.124748	21.22	98.5	>=18 years	32.39 ±10.71	SRS	196	WHOQOL-BREF
12	2021	Mesafint et al.	Adiss Ababa, Ethiopia	crossectional	Linear	439	61	0.111105	11.6	98.2	>=18 years	34 (±SD=10)	SRS	175	QOLIE-10p		-2.13	-1.3	-2.29
13	2020	Muche et al.	Amhara, Ethiopia	crossectional	Linear	354	19.85	0.112675	6.91	99.4	>=18 years	29.1 ± 11.7 y	SRS	160	QOLIE-10p
14	2021	Tsigebrhan R et al.	Sothern, Ethiopia	crossectional	Linear	237	69.7	0.193905	19.3	96.3	>=18 years		SRS		QOLIE-10p		-5.26	-14.11	3.58
15	2019	Wudu Yesuf	Oromia,Ethiopia	crossectional	Linear	340	55.6	0.146134	20.9	98.3	>=18 years		SRS		QOLIE-31		-20.8	-15.9	-25.7
16	2018	Daniel Shiferaw et al	Oromia,Ethiopia	crossectional	Linear	304	59.8	0.161284	20	96.8	>=18 years		SRS	151	QOLIE-31		-5.37	-0.91	-9.84

## Sheet: genderf
ID	Publication Year	Author	Region	study design	Model	sample size	over all mean score	sep	SD	response rate	inclusion	mean age	sampling technique	r(Pwo)	Measuring Tool	Factors	B(95%CI)	UBCI	LBCI	logOR	SelogOR	logodds	Selogodds
2	2020	Tefera et al.	Oromia,Ethiopia	crossectional	Linear	121	56.42	0.409803	10.96.	100	>=18 years		SRS	30	WHOQOL-BREF		-0.78	1.29	-2.86
4	2022	Minwuyelet F, et al.	Amhara, Ethiopia	crossectional	logistic	402	53.47	0.124078	18.42	96.5	>=18 years		SRS	192	WHOQOL-BREF		1.25	2.12	0.73
6	2020	Banchlay Addis	Amhara, Ethiopia	crossectional	Linear	370	55.81	0.13422	14	98.4	>=18 years	29.64 (11.09) years	conscutive s	206	QOLIE-31		-0.18	2.7	-3.06
11	2021	Kassie AM, et al.	Amhara, Ethiopia	crossectional	Linear	395	58.48	0.124748	21.22	98.5	>=18 years	32.39 ±10.71	SRS	196	WHOQOL-BREF		0.23	2.44	0.12
14	2021	Tsigebrhan R et al.	Sothern, Ethiopia	crossectional	Linear	237	69.7	0.193905	19.3	96.3	>=18 years		SRS		QOLIE-10p		-0.61	6.28	-7.5
15	2019	Wudu Yesuf	Oromia,Ethiopia	crossectional	Linear	340	55.6	0.146134	20.9	98.3	>=18 years		SRS		QOLIE-31		-2.5	1.97	-6.96
16	2018	Daniel Shiferaw et al	Oromia,Ethiopia	crossectional	Linear	304	59.8	0.161284	20	96.8	>=18 years		SRS	151	QOLIE-31

## Sheet: resident
ID	Publication Year	Author	Region	study design	Model	sample size	over all mean score	sep	SD	response rate	inclusion	mean age	sampling technique	r(Pwo)	Measuring Tool	Factors	B(95%CI)	UBCI	LBCI	logOR	SelogOR	logodds	Selogodds
1	2019	Abadiga et al.	Oromia,Ethiopia	crossectional	Linear	392	60.47	0.124723	23.07	97.5	>=18 years	30.7 ±10.04	SRS	180	WHOQOL-BREF		8.7
2	2020	Tefera et al.	Oromia,Ethiopia	crossectional	Linear	121	56.42	0.409803	10.96.	100	>=18 years		SRS	30	WHOQOL-BREF		-3.28	-0.28	-6.28
5	2022	Stotaw et al.	Amhara, Ethiopia	crossectional	Logistic	384	51.98	0.130106	10.08	99.7	>=18 years		SRS	207	WHOQOL-BREF		7.07	14.01	3.78
6	2020	Banchlay Addis	Amhara, Ethiopia	crossectional	Linear	370	55.81	0.13422	14	98.4	>=18 years	29.64 (11.09) years	conscutive s	206	QOLIE-31		1.35	4.22	-1.5
15	2019	Wudu Yesuf	Oromia,Ethiopia	crossectional	Linear	340	55.6	0.146134	20.9	98.3	>=18 years		SRS		QOLIE-31		11.5	15.8	7.1

## Sheet: seizure frequency
ID	Publication Year	Author	Region	study design	Model	sample size	over all mean score	sep	SD	response rate	inclusion	mean age	sampling technique	r(Pwo)	Measuring Tool	Factors	B(95%CI)	UBCI	LBCI	logOR	SelogOR	logodds	Selogodds
12	2021	Mesafint et al.	Adiss Ababa, Ethiopia	crossectional	Linear	439	61	0.111105	11.6	98.2	>=18 years	34 (±SD=10)	SRS	175	QOLIE-10p		-3.16	-2.04	-4.27
14	2021	Tsigebrhan R et al.	Sothern, Ethiopia	crossectional	Linear	237	69.7	0.193905	19.3	96.3	>=18 years		SRS		QOLIE-10p		-1.92	-1.02	-2.83

## Sheet: AED adherence
ID	Publication Year	Author	Region	study design	Model	sample size	over all mean score	sep	SD	response rate	inclusion	mean age	sampling technique	r(Pwo)	Measuring Tool	Factors	B(95%CI)	UBCI	LBCI	logOR	SelogOR	logodds	Selogodds
11	2021	Kassie AM, et al.	Amhara, Ethiopia	crossectional	Linear	395	58.48	0.124748	21.22	98.5	>=18 years	32.39 ±10.71	SRS	196	WHOQOL-BREF		-0.09	-0.06	-0.14
12	2021	Mesafint et al.	Adiss Ababa, Ethiopia	crossectional	Linear	439	61	0.111105	11.6	98.2	>=18 years	34 (±SD=10)	SRS	175	QOLIE-10p		1.24	1.3	1.1

## Sheet: AED side effect
ID	Publication Year	Author	Region	study design	Model	sample size	over all mean score	sep	SD	response rate	inclusion	mean age	sampling technique	r(Pwo)	Measuring Tool	Factors	B(95%CI)	UBCI	LBCI	logOR	SelogOR	logodds	Selogodds
1	2019	Abadiga et al.	Oromia,Ethiopia	crossectional	Linear	392	60.47	0.124723	23.07	97.5	>=18 years	30.7 ±10.04	SRS	180	WHOQOL-BREF		-10.86
3	2014	Minale Tareke Tegegne et al	Oromia,Ethiopia	crossectional	Logistic	415	56.36	0.119503	13.37	98	>=18 years		SRS	190	WHOQOL-BREF		1.12	2.01	0.63
5	2022	Stotaw et al.	Amhara, Ethiopia	crossectional	Logistic	384	51.98	0.130106	10.08	99.7	>=18 years		SRS	207	WHOQOL-BREF		1.37	2.32	0.81
6	2020	Banchlay Addis	Amhara, Ethiopia	crossectional	Linear	370	55.81	0.13422	14	98.4	>=18 years	29.64 (11.09) years	conscutive s	206	QOLIE-31		-4.13	-1.48	-6.78
12	2021	Mesafint et al.	Adiss Ababa, Ethiopia	crossectional	Linear	439	61	0.111105	11.6	98.2	>=18 years	34 (±SD=10)	SRS	175	QOLIE-10p		-0.32	-0.26	-0.38

[truncated: 15 more sheets: Anxiety , Depression, poorsocial support, comorbidity, WHOQoL-Physical, Psychological, Social, envi-domain, QoLIE-31-sesure, OverallQOL, Emotional, Energy-fatigue, Cognitive fun, medication effect, social function]
